# Supplementary material for: High-Frequency Ultrasound Radiomics Combined with Clinical Features for Detecting OMERACT-Defined Metacarpophalangeal Joint Cartilage Damage in Early Rheumatoid Arthritis
Source: Diagnostics (Basel). 2026 Jun 6;16(12):1758. doi: 10.3390/diagnostics16121758 (PMC13298558; doi:10.3390/diagnostics16121758)
Supplement: Supplementary file 1 [file diagnostics-16-01758-s001.zip › Table S1.xlsx]

## Sheet: Table S1
Table S1 Hyperparameter search space and optimization results
Model	Parameter	Search Space	Optimal Value
Logistic Regression	Penalty	l1, l2	l1
	C	1×10⁻⁴ to 1×10²	0.024
	Class weight	none, balanced, {0:1,1:2}, {0:1,1:3}, {0:1, 1:5}	balanced
	solver	liblinear, saga	saga
	Best CV-AUC	—	0.778
Support Vector Machine	Kernel	linear, RBF	RBF
	C	1×10⁻⁴ to 1×10²	0.171
	Gamma (RBF only)	1×10⁻⁴ to 1	0.015
	Class weight	none, balanced, {0:1,1:2}, {0:1,1:3}, {0:1, 1:5}	balanced
	Best CV-AUC	—	0.796
Random Forest	n_estimators	50–1000	300
	max_depth	2–10	2
	min_samples_leaf	2–50	8
	max_features	sqrt, log2, 30%, 50%	sqrt
	min_samples_split	2–15	8
	Class weight	none, balanced, balanced_subsample, {0:1,1:2}, {0:1,1:3}, {0:1, 1:5}	balanced
	Best CV-AUC	—	0.779
Gradient Boosting	n_estimators	50–500	200
	learning_rate	3×10⁻³ to 3×10⁻¹	0.006
	max_depth	1–4	1
	subsample	0.55–1.0	0.606
	min_samples_leaf	1–13	8
	Class imbalance	Not applicable	—
	Best CV-AUC	—	0.779
K-Nearest Neighbors	n_neighbors	3–30	17
	Weights	uniform, distance	uniform
	Distance metric	Euclidean, Manhattan	Euclidean
	Class imbalance	Not applicable	—
	Best CV-AUC	—	0.773
*Best CV-AUC values were obtained from repeated stratified 5-fold cross-validation.
